# Supplementary material for: Toll-Like Receptor-3 Is Dispensable for the Innate MicroRNA Response to West Nile Virus (WNV)
Source: PLoS One. 2014 Aug 15;9(8):e104770. doi: 10.1371/journal.pone.0104770 (PMC4134228; doi:10.1371/journal.pone.0104770)
Supplement: Table S9 — CTs of miRNA Profiling Data. Table of the raw CTs from all samples profiled. (XLS) [file pone.0104770.s011.xls]

## Sheet: supplemental table cts.txt
miRNA	NULL.FORM.0H	NULL.FORM.2H	NULL.FORM.4H	NULL.FORM.8H	NULL.POLYI.C.0H	NULL.POLYI.C.2H	NULL.POLYI.C.4H	NULL.POLYI.C.8H	NULL.UN.0H	NULL.UN.2H	NULL.UN.4H	NULL.UN.8H	NULL.WNV.0H	NULL.WNV.2H	NULL.WNV.4H	NULL.WNV.8H	TLR3.FORM.0H	TLR3.FORM.2H	TLR3.FORM.4H	TLR3.FORM.8H	TLR3.POLYI.C.0H	TLR3.POLYI.C.2H	TLR3.POLYI.C.4H	TLR3.POLYI.C.8H	TLR3.UN.0H	TLR3.UN.2H	TLR3.UN.4H	TLR3.UN.8H	TLR3.WNV.0H	TLR3.WNV.2H	TLR3.WNV.4H	TLR3.WNV.8H
9	28.08	27.88	27.6	24.26	20.74	31.34	29.12	32.83	45	45	44.63	39.55	45	29.72	45	29.05	28.45	28.74	30	28.9	35.97	30.32	29.13	32.99	34.03	32.23	30.77	32.7	29.93	28.29	29.78	32.26
9*	30.55	30.02	30.19	27.4	39.11	32.97	31.29	32.34	42.84	45	32.57	40.28	43.89	31.33	31.05	31.72	32.52	31.07	31.65	32.14	35.35	32.71	31.82	32.96	36.63	32.92	32.64	34.02	31.3	31.66	31.7	35.91
19b	22.67	22.08	23.77	22.49	29.2	24.02	22.92	24.1	22.99	25.58	23.89	24.47	24.26	24.14	24.25	24.06	24.49	24.88	26.29	23	29.12	25.13	24.59	25.29	30.49	25.57	25.18	26.17	24.18	23.6	24.25	23.06
20a	22.71	22.27	22.19	22.72	28.81	24.02	24.62	24.61	45	24.83	34.44	23.1	25.91	23.85	23.66	25.61	25.1	26.4	24.67	23.45	29.06	25.73	25.21	25.32	32.64	27.17	26.03	26.03	24.9	25.28	24.7	23.08
25	24.98	23.85	29.67	24.77	31.22	26.49	25.86	45	27.04	29.44	26.63	28.02	26.9	27.51	27.55	28.16	24.45	25.07	26.59	23.2	29.85	25.66	25.3	26.29	32.7	28.53	26.08	28.54	24.7	24.31	26.94	24.99
30b	26.95	24.74	27.25	25	31.91	27.89	27.7	26.26	26.21	29.6	28.06	29.12	28.52	28.04	28.68	27.47	25.49	23.01	24.29	25.84	30.64	25.81	26.04	28.88	30.96	27.32	26.87	27.01	25.71	25.4	26.77	24.98
31	27.59	28.28	26.82	27.41	36.55	29.68	35.36	28.83	29.94	30.4	30.18	29.77	28.46	31.21	28.81	28.29	32.15	28.84	31.23	29.25	31.78	30.98	28.6	45	32.87	29.22	28.46	31.38	28.14	30.42	28.44	28.07
93	28.17	25.68	31.29	27.12	32.23	27.79	26.95	28.5	28.09	30.08	29.56	28.1	30.22	30.04	29.27	28.82	26.91	25.17	28.6	24.69	30.89	26.63	26.17	26.96	32.01	27.17	27.6	27.41	25.76	25.41	26.06	25.07
99a	31.36	28.28	36.14	28.65	35.57	30.81	29.64	30.9	45	37.24	33.25	38.75	33.95	34.19	36.1	34.77	28.05	27.65	28.67	26.51	33.92	29.33	29.61	30.12	36.01	30.51	29.44	30.75	27.99	27.9	28.85	27.43
99b	27.35	26.99	27.13	23.68	31.83	28.23	27.32	26.73	25.53	45	28.56	33.42	27.38	29.83	31.7	27.32	26.38	26.39	27.7	27.36	35.57	28.71	45	28.33	32.15	28.24	28.55	29.29	27.28	26.74	27.43	28.19
100	27.47	27.72	28.34	24.81	34.53	30.16	28.91	37.66	30.2	36.11	30.86	44.7	35.37	32.84	30.07	32.05	26.79	27.11	27.76	27.02	31.24	28.2	27.66	32.21	33.41	29.07	29.38	33.85	27.88	27.15	27.66	45
103	25.14	25.5	26.09	22.1	32.19	27.97	27.45	27.26	28.39	31.88	30.17	33.28	29.45	27.32	28.32	25.3	25.38	26.37	26.23	25.63	29.6	26.09	25.22	28.04	33.06	28.31	27.92	28.36	26.77	26.17	26.66	26.66
106a	23.88	23.58	23.9	20.86	29.62	27.2	24.84	23.96	23.02	30.44	25.29	33.56	28.83	28.24	25.18	45	25.73	25.79	26.84	24.19	28.7	26.66	25.34	26.11	31.35	26.62	27.78	27.55	25.95	24.95	25.59	30.63
106b	25.57	24.67	25.76	25.18	32.3	27.6	26.99	27.71	27.63	30.14	27.96	28.6	28.45	27.84	30.31	28.68	26.24	25.86	26.12	24.16	31.39	27.12	26.87	27.78	33.08	28.27	27.77	28.03	25.49	25.47	27.54	24.98
107	29.64	29.29	29.69	26.59	37.09	32.05	31	29.55	32.27	35.65	33.18	36.75	32.66	33.57	31.7	29.9	30.91	31.53	30.56	28.91	33.53	30.26	30	31.36	37.58	31.79	32.12	32.26	30.72	30.42	30.23	34.29
125a	25.85	25.13	25.43	22.54	31.59	27.19	26.25	30.47	24.66	31.14	26.94	37.95	29.67	28.19	26.05	26.23	25.51	27.06	26.4	26.02	30.17	27.07	26.04	29	32.92	27.56	27.97	28.6	26.23	25.59	26.51	31.08
125b	27.68	26.93	27.3	24.52	33.77	29.45	28.46	33.14	45	43.73	36.2	45	45	30.97	16.94	31.01	26.54	26.35	27.61	27.12	31.19	27.88	27.38	29.56	33.11	29.25	28.77	30.24	27.84	26.6	27.38	45
126	30.87	29.08	30	26.13	36.97	33.08	30.51	35.57	45	45	32.03	45	45	31.08	31.59	33.71	29.67	28.86	31.06	30.38	35.41	32.25	31.38	35.07	37.39	31.95	31.69	43.99	30.5	29.73	30.78	43.86
130b	27.72	27.69	28.38	24.62	34.63	30.65	29.81	29.79	26.99	43.9	39.81	35.78	29.67	30.55	41.06	28.65	27.74	27.55	28.7	27.52	31.07	29.41	28.07	31.03	33.89	28.81	29.33	30.2	28.99	27.9	28.43	28.75
136	45	44.86	45	45	44.79	44.11	44.82	45	45	45	40.71	45	45	38.6	43.99	45	45	45	40.76	41.89	45	40.11	45	45	45	45	45	45	45	45	43.9	45
140	28.4	28.51	28.81	25.85	34.71	31.52	29.24	29.22	40.7	45	30.31	38.75	29.98	32.23	29.99	28.65	27.94	27.96	30.14	28.93	33.12	30.49	29.31	34.51	36.1	30.55	30.57	31.54	29.54	28.59	29.53	39.89
143	39.21	45	39.14	39.08	38.88	45	25.92	40.25	37.64	35.96	45	45	35.97	38.34	45	45	36.86	44.57	45	39.74	36.4	18.67	15.53	45	45	45	45	43.87	36.75	45	38.55	45
148a	25	25.18	25.82	22.71	32.64	28.91	26.82	27.52	26.86	34.17	29.02	45	27.98	29.06	28	26.52	26.25	26.4	27.39	26.72	31.24	27.66	27.27	29.62	34.14	29.32	29.03	30.58	27.47	26.79	27.29	36.92
148b	28.03	27.85	28.35	25.05	33.96	29.6	28.98	29.71	30.76	34.12	28.99	42.47	31.08	32.77	30.94	28.24	28.27	28.3	28.87	28	37.58	28.51	27.8	28.89	35.7	30.28	30.26	45	29.63	28.5	29.28	29.11
149	29.36	28.68	30.25	25.93	34.89	31.74	29.54	28.59	29.55	34.32	33.16	33.23	29.99	31.57	30.6	29.12	28.64	30.04	29.92	29.28	33.67	30.85	29.73	30.87	45	30.67	30.81	31.29	29.38	28.55	29.55	28.19
151	28.5	28.66	28.47	25.64	36.14	30.23	29.27	30.77	45	45	30.17	38.52	45	30.32	30.19	29.43	27.92	28.16	29.74	28.91	32.87	30	28.77	31	33.4	30.82	30.5	31.01	29.69	28.91	29.53	32.03
154*	39.22	39.04	45	36.8	45	45	45	23.32	45	45	45	45	45	38.98	37.27	37.14	45	45	23.7	34.51	45	45	45	45	45	26.11	45	45	45	45	45	45
155*	45	45	45	45	45	29.26	45	45	45	25.35	45	45	45	45	45	45	45	45	45	45	45	45	45	45	32.44	45	45	45	45	45	31.38	45
181a	30.55	30.29	29.93	26.63	35.75	31.3	31.43	30.75	45	45	45	41.82	45	33.71	30.91	29.88	30.3	29.32	30.18	29.57	33.09	31.04	29.29	30.37	34.12	31.3	31.01	31.06	30.64	29.07	30.04	31.04
181d	29.51	29.82	45	29.78	41.75	45	35.87	45	30.06	35.67	32.07	30.19	32.72	31.59	30.15	29.92	35.16	31.97	32.22	31.24	36.68	30.07	32.82	32.75	34.44	34.17	45	31.99	28.5	27.87	28.69	28.44
182	27.71	27	27.15	24.69	37.44	30.3	28.75	29.29	43.89	45	29.59	37.7	28.71	28.18	28.6	28.39	28.11	27.26	28.76	27.69	32.4	29.01	28.74	30.15	33.12	29.68	29.25	31.43	28.37	28.13	28.33	34.15
183	31.16	30.05	30.57	26.6	37.41	33.58	31.68	41.82	45	45	45	43.71	45	32.03	45	33.5	30.66	30.16	31.81	31.4	35.24	32.82	31.29	35.88	36.67	32.85	32.69	41.39	32.24	30.65	31.39	45
185	37.59	37.58	37.76	35.1	45	42.68	38.34	38.9	45	45	40.82	45	35.5	45	38.05	36.69	37.79	37.04	37.48	35.65	43.44	36.66	38.28	45	38.87	41.15	37.13	45	37.45	37.7	42.69	45
186	25.7	25.43	26.05	22.75	31.85	27.71	26.36	26.14	30.64	40.89	27.51	34.56	26.92	27.09	26.67	25.73	25.31	26	27.29	27.05	45	26.7	26.52	27.39	33.18	28.01	27.93	28.78	27.2	26.45	26.95	27.67
202*	45	45	45	45	45	45	45	45	45	45	45	45	45	45	45	44.72	38.28	37.12	45	45	45	41.47	40.45	45	45	45	45	45	27.16	41.88	32.69	45
296	29.71	28.12	38.81	27.7	35.16	29.7	29.21	32.28	32.58	36.93	32.9	33.94	34.11	33.52	34.22	37.36	29.61	28.79	30.39	29.41	34.47	30.02	30.2	30.41	35.74	30.77	30.25	30.58	28.83	28.44	28.91	27.98
299-3p	45	43.56	45	27.98	45	45	45	45	44.69	45	45	45	42.93	45	45	45	45	40.75	37.84	45	45	45	44.38	45	37.72	45	45	37.98	37.98	45	38.73	38.34
324-3p	30.01	29.58	34.88	26.2	36.64	31.29	29.6	41.2	45	45	31.39	45	45	32.53	31.73	31.89	28.25	29.23	29.72	29.19	35.7	28.93	28.97	34.3	33.36	30.23	45	34.17	30.42	29.18	29.68	45
337	45	45	45	26.9	45	45	45	45	45	45	45	45	45	45	45	45	45	45	45	45	45	25.93	40.11	45	45	45	45	45	45	32.04	45	45
339	29.36	28.58	33.03	25.17	40.22	30.53	30.6	31.26	28.02	31.32	31.2	33.99	29.98	32	30.24	29.8	28.75	29.67	30.32	29.11	37.83	30	27.52	28.87	35.05	31.43	30.08	29.05	29.75	29.25	28.96	27.98
342	27.81	26.65	27.59	24.09	33.06	33.47	27.85	27.03	26.81	30.16	28.61	38.56	28.71	31.12	28.53	28.53	27.96	26.95	28.56	27.71	31.51	28.99	27.97	28.25	33.58	28.52	29.13	29.85	27.7	27.17	27.94	27.65
345	30.02	30.06	33.99	26.27	36.1	36.09	31.07	33.79	36.15	38.97	36.19	45	35.88	34.34	36.41	35.18	32.01	31.64	31.97	31.72	36.73	33.37	31.38	34.8	37.6	34.31	33.37	37.43	32.57	31.82	33.88	36.3
361	29.53	28.95	30.13	26.14	37	34.01	30.87	37.31	28.79	32.73	31.94	45	32.59	33.49	30.29	38.77	29.99	31.77	30.23	29.65	34.1	31.4	29.9	35.18	36.56	31.97	31.65	34.06	31.33	30.67	30.43	35.22
363	45	45	45	45	45	45	38.57	45	45	27.84	45	45	45	45	45	45	37.43	39.32	37.8	37.6	45	37.5	45	36.82	45	38.81	39.22	40.57	45	41.02	39.52	37.09
365	30.8	26.96	34.54	27.07	33.8	28.87	28.76	28.63	29.22	32.41	32.62	33.04	31.51	29.76	33.13	32.52	27.75	25.39	26.66	28.14	32.3	28.2	28.92	30.91	33.91	29.52	28.72	29.33	28	26.62	28.7	29.3
367	45	39.31	35.55	38.23	45	29.84	38.47	45	45	45	45	45	42.94	45	45	45	38.72	37.25	38.58	45	44.6	38.24	20.04	45	45	45	45	45	45	37.86	45	45
370	45	29.69	45	45	45	29.49	45	45	29.52	45	31.22	45	27.41	32.3	45	45	29.84	28.42	45	32.84	45	45	45	45	29.6	45	29.08	33.78	45	30.21	30.03	45
371	45	45	45	45	45	45	45	45	41.62	45	45	45	39.23	45	45	45	45	45	45	45	23.86	45	45	45	45	45	42.33	45	45	39.15	45	45
372	45	45	38.3	42.81	25.46	45	45	45	45	45	45	45	45	45	38.03	45	38.01	45	45	22.84	45	45	37.23	40.71	45	37.37	45	45	38.02	37.96	45	43.39
374	29.31	28.96	28.29	25.07	38.79	31.78	28.56	36.2	25.76	45	33.51	45	45	33.1	45	31.52	28.21	28	35.22	28.66	36.07	29.6	28.13	31.13	31.86	30.79	29.71	32.78	45	28.95	45	42.82
376a*	45	45	45	45	45	26.03	45	42.46	45	45	45	45	45	45	45	45	41.03	45	45	43.58	45	45	36.77	45	45	45	45	45	45	39.64	45	45
376b	45	45	45	45	45	45	45	45	45	45	42.58	45	45	45	45	45	45	45	45	45	45	45	45	45	45	45	45	45	45	45	45	33.29
378	31.7	30.61	30.68	27.59	36.67	32.38	31.12	35.03	29.1	45	32.26	45	32.42	31.91	32.18	32.42	30.39	30.72	31.73	31.12	34.89	31.73	30.96	35.98	35.45	32.76	32.12	41.07	31.24	30.91	31.48	44.57
384	45	45	45	45	45	45	45	45	27.61	45	45	45	45	45	45	45	45	45	45	45	45	45	45	45	45	45	45	45	45	45	45	45
412	45	45	42.73	37.97	45	37.69	38.76	37.43	45	45	40.25	40.84	45	45	45	45	37.72	34.97	41.53	45	37.54	35.65	37.17	20.34	35.98	45	45	36.04	45	37.64	45	36.21
423	28.52	28.84	29.13	24.86	33.32	33.6	28.92	28.6	35.6	38.85	30.05	37.8	37.08	31.17	29.2	27.68	27.91	28.57	29.02	28.06	31.31	27.81	27.27	28.15	34.99	29.96	29.31	29.68	28.59	27.6	28.14	28.35
429	36.9	32.85	41.06	39.7	45	32.93	30.53	35.72	35.74	45	35.2	35.19	45	35.95	32.26	39.8	45	32.31	45	42.89	45	32.21	30.75	35.16	26.56	36.87	31.16	45	45	32.76	31.18	35.71
432	45	45	45	45	45	45	45	38.14	45	45	45	44.26	45	41.9	45	45	36.8	45	45	45	45	45	36.78	39.35	36.73	45	26.96	37	45	45	37.7	43.44
448	45	45	45	45	45	45	37.63	41.17	45	45	22.37	31.73	45	45	45	45	44.47	39.6	41.43	45	38.25	41.7	38.96	45	39.89	45	45	40.2	45	45	45	44.32
451	45	45	45	42.13	45	45	45	38.43	42.33	45	42.38	45	45	45	38.85	45	20.16	38.08	42.96	39.54	45	45	45	45	45	45	38.16	45	45	45	45	45
484	32.84	27.93	35.26	28	33.96	28.91	28.5	32	32.92	45	39.45	33.33	38.79	37.01	38.39	35.4	27.72	27.56	28.37	27.03	32.64	29.31	29.32	28.92	33.49	28.78	28.66	28.48	27.33	26.98	28.21	28.25
487a	45	45	45	45	45	45	45	45	45	45	45	45	45	45	45	45	45	45	45	45	45	44.04	45	45	45	24.95	38.07	35.99	45	45	45	45
489	43.74	37.67	37.6	36.18	45	39.98	37.64	36.62	43.02	45	38.61	43.09	42.99	38.24	37.31	45	45	45	42.23	37.31	45	37.86	37.31	42.07	45	43.65	35.99	36.96	43.75	35.89	35.36	35.16
490	43.93	45	45	45	37.76	45	45	41.07	40.29	39.6	25.74	45	45	44.32	41.46	43.79	40.27	45	45	36.26	45	45	37.89	44.44	41.7	45	45	45	45	45	45	45
492	45	45	45	45	45	42.07	45	39.62	45	45	25.28	45	39.23	40.35	45	45	45	45	45	45	42.31	45	45	45	43.88	45	43.95	43.89	39.54	40.15	38.24	45
493-3p	42.08	36.73	45	45	45	36.18	45	34.48	45	45	30.25	45	45	45	45	45	40.45	45	45	45	45	30.35	45	33.65	38.46	37.47	27.5	45	45	45	23.03	45
493	45	45	45	45	45	45	45	45	45	45	45	45	45	44.02	45	45	45	42.95	45	45	45	45	45	45	45	41.42	45	45	45	45	23.75	40.57
496	45	40.97	45	42.04	43.44	37.39	37.33	35.88	40.64	45	19.66	45	44.78	38.17	45	45	41.11	42.67	39.27	45	42.98	36.87	45	33.76	41.9	39.7	40.95	42.17	39.32	36.94	39.11	37.33
505	37.37	28.38	40.56	29.09	33.75	30.49	29.56	29.09	28.97	33.12	39.42	40.6	30.7	30.27	39	36.16	28.72	27.24	28.88	45	32.81	29.52	33.71	45	32.93	30.65	30.14	29.9	45	28.77	36.91	31.73
511	43.59	45	43.26	41.77	45	45	41.17	43.65	45	45	45	45	24.65	45	36.93	37.41	45	45	45	45	45	45	45	45	45	45	40.15	45	45	44.75	45	45
517*	31.66	45	45	45	35.46	39.18	45	44.88	45	45	43.36	45	45	43.07	38.57	38.74	45	41.58	31.83	45	45	39.61	40.28	26.1	45	45	45	45	45	45	45	39.47
517b	45	45	44.91	45	45	45	45	42.43	45	37.77	23.11	45	45	38.59	45	43.36	45	45	37.6	45	45	42.8	38.89	45	45	45	38.59	45	42.73	38.81	45	45
518b	45	38.36	36.58	41.86	45	38.89	45	38.37	45	45	39.57	39.94	23.88	36.72	37.74	37.9	37.24	37.95	39.77	39.48	43.31	36.92	36.99	39.25	45	45	37.12	39.35	45	36.78	37.14	35.8
518e	45	41.49	45	45	45	45	37.99	41.18	38.56	45	45	45	38.62	40.7	45	40.69	45	45	45	45	43.3	45	24.14	45	45	45	36.28	45	45	42.41	45	38.5
519b	45	45	43.06	45	45	45	45	45	45	45	45	45	45	45	45	45	45	45	19.83	45	45	45	45	45	45	45	45	45	45	45	45	45
519c	24.15	45	45	36.55	39.39	35.57	45	37.59	45	45	45	45	45	45	45	45	38.87	45	39.49	40.93	40.38	38.1	45	38.94	45	45	35.95	45	37.65	35.23	41.94	39.19
519d	38.49	40.43	38.41	42.62	45	45	36.68	38.36	45	31.57	37.95	38.18	41.32	39.75	36.52	37.72	45	42.22	37.47	40.42	45	40.19	36.53	38.62	25.15	44.49	40.73	37.76	40.43	39.48	38.03	35.71
520a*	45	45	45	45	45	40.27	45	45	45	45	44.55	45	45	45	45	45	45	45	45	45	45	45	22.59	45	45	45	45	45	38.38	45	45	45
520c	45	45	45	45	45	45	45	45	45	45	45	45	45	45	45	45	45	45	22.74	45	45	45	42.19	45	45	45	37.33	45	45	40.43	45	45
520h	45	39.22	37.15	29.54	42.81	35.63	32.39	31.6	45	38.06	43.1	38.26	45	45	35	36.81	38.32	41.06	29.55	30.28	39.02	35.72	33.7	30.54	23.69	37.98	36.07	31.59	36.6	35.78	33.51	31.21
521	45	45	45	45	45	45	41.89	45	45	45	42.21	45	45	45	45	45	43.71	40.92	21.07	45	45	42.84	35.45	45	45	45	36.16	45	45	39.26	45	45
525	45	45	45	45	45	45	45	45	45	45	45	45	45	45	45	45	43.73	45	45	45	45	45	45	45	45	45	45	45	45	45	45	45
527	45	45	45	45	45	45	41.87	45	45	45	45	45	45	40.97	45	45	45	45	45	42.71	45	45	24.05	45	45	45	45	45	45	45	27.35	45
542-5p	39.32	38.12	45	35.8	45	45	45	44.14	38.58	45	45	37.87	39.43	45	45	37.88	38.07	37.98	36.19	45	45	39.87	44	45	43.12	45	30.55	37.77	37.32	45	38.65	37.71
544	45	45	45	45	45	45	29.57	45	45	45	45	45	45	45	45	45	45	33.12	45	45	45	45	27.49	45	45	36.49	45	25.76	45	45	45	45
548a	45	38.53	45	45	24.03	37.31	45	33.61	41.23	45	45	37.69	45	38.33	41.01	45	42.57	39.08	43.24	45	45	45	37.25	45	45	45	37.6	45	45	37.11	41.7	45
548b	36.53	39	34.66	37.52	45	45	39.48	39.22	36.6	37.43	43.95	41.66	37.79	45	36.51	45	38.85	39.61	45	38.38	38.54	45	36.96	45	45	45	45	45	36.93	38.61	38.08	39.9
548c	45	39.3	45	45	45	45	45	45	45	45	45	45	45	45	16.15	45	45	27	45	45	37.62	38.86	40.81	45	45	45	45	45	44.71	45	45	45
554	45	41.57	44.11	45	45	38.54	37.44	38.69	45	45	43.6	45	45	39.95	45	37.54	21.79	41.25	41.9	45	45	38.17	37.47	39.85	45	38.94	37.06	42.17	44.72	37.7	43.04	38.24
557	45	41.18	39.52	45	45	45	45	45	45	24.21	35.88	45	45	45	45	43.9	45	45	45	39	45	45	38.55	45	45	45	45	45	45	45	45	42.85
558	45	45	39.57	45	45	45	45	40.15	45	45	45	45	45	41.97	45	41.55	45	45	45	45	25.04	40.23	45	45	45	45	45	44.31	45	42.22	38.88	39.94
561	45	39.16	36.06	45	45	40.28	45	35.62	37.53	39.25	45	45	26.58	45	45	35.98	36.47	38.17	40.42	38.5	45	38.82	37.82	45	39.68	38.53	39.44	37.87	36.88	37.69	36.64	37.42
562	45	45	45	41.63	45	45	45	45	45	45	45	45	45	45	45	45	45	45	45	45	45	45	40.2	45	45	38.68	38.63	45	45	45	45	45
563	45	45	45	44.62	45	45	45	45	45	22.59	43.85	45	45	19.36	38.53	38.89	45	45	45	45	24.51	45	45	45	45	45	45	45	45	40.56	40.6	45
565	29.6	26.92	25.07	26.72	37.06	28.33	25.47	26.18	30.1	36.37	28.16	26.21	28.11	28.11	26.59	26.15	28.89	28.98	29.88	30.18	33.43	28.69	26.76	45	36.98	28.14	26.77	27.42	28.63	25.33	26.57	25.17
567	45	26.69	24.97	27.58	37.29	45	45	45	39.41	45	45	27.36	45	23.92	25.3	45	45	45	25.38	28.49	45	25.41	36.58	45	45	45	44.94	26.5	45	45	24.69	45
578	42.15	45	45	45	26.58	45	45	45	42.44	45	45	45	45	45	45	45	42.15	22.73	38.18	45	45	45	45	45	44.88	45	45	45	38.78	45	45	45
583	45	45	45	38.56	45	45	45	45	45	45	45	45	45	45	45	45	45	45	45	45	45	45	45	45	45	45	45	45	45	45	45	45
586	45	45	38.3	39.64	45	45	45	35.28	45	45	44.36	37.82	45	45	40.43	45	45	44.56	45	38.28	45	43.79	37.93	45	24.79	45	38.76	39.52	45	39.37	41.75	45
587	45	45	38.9	42.63	27.15	44.14	45	44.31	40.68	45	41.32	45	45	43.28	38.78	38.26	45	42.05	45	43.65	39.51	45	45	45	45	45	40.35	45	45	45	44.46	45
588	38.16	41.09	36.24	45	45	39.47	35.96	38.89	45	45	23.29	44.82	45	37.98	43.25	38.09	40.07	45	45	45	45	45	45	45	45	45	36.6	38.77	45	39.05	40.57	37.89
589	34.09	35.13	32.42	36.87	45	45	45	35.22	36.24	43.91	45	35.17	35.03	33.09	34.38	34.71	34.24	45	38.05	35.18	26.23	45	35.7	45	38.19	37.2	35.11	34.74	34.38	33.51	34.04	34.5
594	25.91	24.66	21.35	21.14	39.2	26.82	24.92	24.63	28.23	36.96	28.28	25.56	25.52	28.89	24.93	24.74	25.29	26.68	28.69	25.31	28.98	28.05	25.86	37.28	31.21	26.82	25.37	25.81	25.8	24.72	35.32	24.65
600	45	45	45	45	45	45	45	45	45	45	45	45	45	41.08	35.68	45	45	45	45	45	45	45	45	45	45	35.27	32.24	45	45	45	45	39.45
601	35.44	27.28	36.46	33.6	38.13	35.06	34.89	35.85	37.53	34.12	34.47	38.71	35.49	37.55	34.35	34.32	36.23	36.38	45	33.85	35.14	34.99	35.48	35.17	40.23	36.08	36.43	35.1	35.93	35.89	36.43	34.22
603	45	43.17	45	45	45	45	45	37.63	45	45	45	45	25.58	45	45	45	45	45	27.26	45	45	45	34.25	43.19	45	45	45	45	45	45	43.19	45
607	45	45	45	45	45	45	25.59	45	25.77	40.32	45	45	45	45	23.83	45	45	45	45	45	45	34.62	45	45	45	45	45	41.44	45	45	45	45
608	39.4	42.92	45	45	41.84	45	40.33	40.34	43.96	45	45	45	42.46	45	45	39.45	38.73	45	40.69	36.55	44.8	41.37	41.25	39.97	45	45	41.98	45	22.16	38.28	45	36.04
610	45	45	45	37.9	45	37.08	39.53	35.55	38.28	45	36.31	37.7	38.22	38.23	37.32	36.04	45	37.01	24.71	30.82	45	36.59	37.97	37.37	45	37.44	45	37	39.89	36.71	39.73	38.25
613	45	34.73	45	45	42.93	45	45	45	45	45	45	25.85	42.45	45	23.63	45	45	33.13	45	45	45	45	45	29.05	44.13	45	44.24	45	33.92	45	30.31	45
617	45	45	45	45	45	45	45	45	43.58	45	45	45	21.81	45	45	45	45	45	45	45	45	45	45	45	45	45	45	45	45	45	45	45
621	45	20.87	42.1	45	45	45	38.01	45	38.37	38.88	45	45	38.31	45	39.93	45	27.8	37.61	45	45	45	45	45	45	45	45	26.38	45	44.13	45	20.06	45
622	39.22	39.86	45	38.39	45	45	45	37	39.95	37.66	38.09	37.68	42.67	45	36.25	37.13	45	38.25	45	38.51	45	45	21.51	45	37.99	39.64	36.85	36.19	44.42	36.82	41.68	36.87
633	45	37.82	45	38.38	45	45	45	45	43.17	38.99	45	38.45	45	36.93	44.1	39.89	45	41.04	45	44.68	45	37.88	45	37.33	45	45	36.96	26.83	45	38.6	45	43.86
637	45	45	45	36.66	45	45	45	45	45	45	27.63	45	45	45	45	38.39	45	45	45	45	38.26	45	36.46	45	45	45	45	45	45	45	42.71	45
645	45	45	45	29.27	26.45	45	45	45	45	45	45	45	45	45	45	45	45	45	45	45	23.79	45	45	45	45	45	30.04	45	45	45	45	45
651	38.63	37.01	38.27	37.6	45	37.12	40.42	37.62	37.33	45	37.91	38.7	41.07	38.52	41.34	38.74	39.54	37.93	38.89	38.9	25.9	45	45	45	45	45	45	45	45	40.12	45	39.93
655	45	45	45	45	45	45	39.37	41.66	45	45	45	43.65	45	41.95	45	45	45	27.41	45	45	45	45	45	45	45	40.59	45	26.66	45	22.94	42.95	40.05
656	45	45	39.94	37.74	45	45	45	45	45	34.89	45	39.94	41.48	39.96	34.48	38.17	45	45	45	45	45	45	45	45	45	45	45	40.61	27.5	45	45	37.7
657	45	43.7	22.83	45	45	45	45	45	45	41.82	45	45	45	45	23.65	45	34.22	45	38.72	45	45	45	45	45	45	45	45	45	45	45	45	45
658	45	45	29.78	45	45	45	36.11	45	39.36	45	45	45	45	45	45	45	45	45	45	45	45	45	45	45	45	45	45	45	45	35.38	34.75	45
660	27.66	26.96	29.71	27.68	34.79	29.71	28.97	32.55	29.68	30.99	29.44	30.93	32.64	29.56	29.29	31.05	26.88	26.72	27.1	25.94	32.98	28	27.99	28.71	35.63	29.13	28.63	29.69	26.66	26.16	26.98	26.71
661	21.07	45	45	45	45	45	31.19	45	45	45	41.85	32.7	45	45	45	45	45	29.65	45	32.48	45	45	45	45	31.1	45	45	45	45	45	45	45
662	31.93	28.55	45	35.65	36.06	45	45	32.66	45	45	45	45	45	45	36.86	45	45	27.73	45	45	45	45	45	45	37.07	34.27	29.07	45	36.07	45	45	45
rnu6b-p3	30.15	30.2	30.13	26.49	36.48	32.06	31.26	31.26	32.35	32.63	45	45	32.57	33.93	30.87	30.51	31.05	30.79	31.84	29.87	35.1	33.4	30.61	30.55	34.57	45	32.81	32.12	32.37	32.97	31.09	37.7
rnu19	29.54	27.81	28.69	27.6	32.65	28.21	26.83	28.26	27.79	31.58	32.06	29.29	28.73	29.93	29.54	28.05	26.16	24.39	26.7	27.67	29.39	26.47	26.8	28.57	32.61	28.56	27.41	27.71	26.82	26.08	27.1	25.84
rnu24	30.97	28.66	30.63	30.2	32.42	29.29	27.54	28.51	26.97	30.61	29.41	29.55	30.59	29.93	29.59	29.22	27.73	25.65	27	28.85	30.93	26.62	26.98	29.54	31.6	28.65	26.94	28.23	27.34	27	27.05	28.87
rnu38b	29.83	28.55	30.13	29.25	34.97	29.43	27.68	27.99	28.01	32.67	29.44	29.62	31.17	31.62	29.9	29.12	27.36	26.37	27.58	29.67	33.51	27.38	28	29.82	33.92	29.86	27.17	28.93	29.15	25.9	27.25	26.53
rnu43	28.39	30.45	27.62	29.24	37.84	33.53	37.2	30.57	28.49	30.57	33.75	30.53	28.6	29.61	28.99	28.5	31.97	45	31.08	45	32	32.92	30.78	37.56	33.47	30.03	31.4	31.74	28.28	29.56	29.34	29.4
RNU44	24.95	28.81	23.42	25.35	32.02	29.11	34.12	27.02	25.66	26.23	31.22	26.83	25.33	27.39	27.59	27.82	29.97	29.25	26.09	26.48	28.52	45	26.99	33.7	30.19	26.27	28.73	27.16	24.17	28.56	24.06	24.44
rnu48	36.42	26.37	45	25.88	31.32	27.27	26.16	27.34	24.12	36.69	35.75	35.8	36.01	31.22	35.04	37.46	25.78	24.72	25.38	26.72	30.05	26.13	25.93	28.02	35.74	26.55	26.63	25.89	25.67	24.56	25.73	24.82
rnu58a	29.36	26.41	30.66	26.45	34.41	28.87	26.56	29.12	31.47	36.97	32.75	32.49	34.79	32.08	30.93	31.27	25.85	26.11	26.26	24.04	33.08	26.84	25.68	27.91	33.36	26.45	26.53	25.92	26.65	26	30.24	25.52
rnu58b	33.12	29.6	41.65	30.72	38.42	32.68	29.59	32.81	32.97	40.48	37.21	36.43	36.87	44.82	35.1	36.68	28.35	28.56	29.7	27.67	35	30.58	28.68	32.61	35.56	29.34	30.73	28.32	29.42	29.45	34.99	28.94
rpl21	29.76	25.86	26.97	25.74	33.38	27.95	27.29	29.63	30.88	34.26	32.35	34.2	31.71	32.5	32.97	32.62	26.98	26.82	27.27	26.2	32.93	28.58	28.05	28.61	36.1	29.94	28.36	29.24	27.07	26.87	30	26.22
u47	27.94	27.77	27.74	26.7	36.83	29.74	29.74	29.1	29.47	33.63	30.8	30.91	29.95	29.72	29.9	29.81	28.04	27.93	28.76	26.8	35.88	29.14	29.33	30.59	35.5	29.43	29.78	28.69	29.4	29.93	30.02	28.57
u75	28.68	26.83	28.47	26.58	36.79	29	29.39	29.06	31.58	34.08	30.14	32.31	30.83	30.84	28.84	29.81	28.33	28.07	28.66	27.25	33.97	28.65	29.4	28.29	35.84	30.93	29.96	30.57	28.66	28.04	28.63	28.13
